# Supplementary material for: miR-196a Is Able to Restore the Aggressive Phenotype of Annexin A1 Knock-Out in Pancreatic Cancer Cells by CRISPR/Cas9 Genome Editing
Source: Int J Mol Sci. 2018 Jul 6;19(7):1967. doi: 10.3390/ijms19071967 (PMC6073506; doi:10.3390/ijms19071967)
Supplement: Supplementary file 1 [file ijms-19-01967-s001.zip]

Archive with 3 entries (3 files):
- Supplementary figure 1.tif
- Supplementary figure 2.tif
- Supplementary figure 3.tif
